# Supplementary material for: Underwater Highly Pressure-Sensitive Fabric Based on Electric-Induced Alignment of Graphene
Source: Materials (Basel). 2023 Feb 13;16(4):1567. doi: 10.3390/ma16041567 (PMC9961353; doi:10.3390/ma16041567)
Supplement: Supplementary file 1 [file materials-16-01567-s001.zip]

Archive with 1 entries (1 files):
- materials-2079560-supplementary.pdf
